# Supplementary material for: Progressive resolution optimizer (PRO) predominates over photon optimizer (PO) in sparing of spinal cord for spine SABR VMAT plans
Source: BMC Cancer. 2023 May 16;23:445. doi: 10.1186/s12885-023-10925-z (PMC10186649; doi:10.1186/s12885-023-10925-z)
Supplement: Supplementary file 1 — Supplementary Material 1 [file 12885_2023_10925_MOESM1_ESM.xlsx]

## Sheet: PO_L
			PTV(V18=80%, PTV-PRV)										MU				Cauda eqnuina							Cauda eqnuina PRV							BODY			RING_15MM
			PTV volume (cm3)	D98% (Gy)	D90% (Gy)	D5% (Gy)	D2% (Gy)	Min. dose (Gy)	Max. dose (Gy)	Mean dose (Gy)	Conformity index (CI)	Homogeneity index (HI)	273	350	TOTAL	MCSv	Volume (cm3)	D1.5cc (Gy)	D0.5cc (Gy)	D0.1cc (Gy)	D0.035cc (Gy)	Max. dose (Gy)	Mean dose (Gy)	Volume (cm3)	D1.5cc (Gy)	D0.5cc (Gy)	D0.1cc (Gy)	D0.035cc (Gy)	Max. dose (Gy)	Mean dose (Gy)	V50% (cm3)	V100% (cm3)	Gradient index (GI)	V105% (cm3)	V110% (cm3)	V115% (cm3)
CASE_01	L3	47080757	71.9	12.6836	16.8366	19.6914	19.8575	6.699	20.628	18.4	0.734354	0.389884	2592.19	2311.95	4904.14	0.590525	4.5	6.96129	9.17789	12.0178	12.9841	14.902	5.864	7.5	9.07293	11.8774	14.1613	14.8241	16.009	6.513	345.795	78.3273	4.41474	8.05125	0.874227	0
CASE_02	L2	53166757	247.2	13.6435	17.3391	19.5953	19.8117	7.184	21.392	18.448	0.894127	0.334356	1809.87	2636.68	4446.55	0.706431	4.2	7.67463	9.11105	10.7349	11.6368	14.283	5.98	7.2	9.47844	11.0223	12.7875	13.6439	16.166	6.67	872.907	221.177	3.94665	5.84329	0.094622	4.45826e-05
CASE_03	L5	45301977	55.8	13.8979	16.993	19.019	19.1443	9.928	19.935	18.173	0.822515	0.288696	2724.94	2744.16	5469.1	0.447438	9.6	9.64155	11.2635	12.415	12.9268	13.902	4.214	15.5	11.1983	12.6287	13.7566	14.211	14.877	4.449	269.929	54.2726	4.97358	1.17421	0.000179848	0
CASE_04	L2	20067449	94.6	13.9341	17.1407	19.9693	20.1206	4.379	21.125	18.609	0.807438	0.332447	2694.39	2238.5	4932.89	0.555141	7.4	9.02985	10.4269	11.6904	12.1717	13.827	6.001	10.8	10.3526	11.9203	13.1571	13.6984	15.402	6.258	463.655	93.7285	4.94678	6.16247	0.533087	0.00403358
CASE_05	L4	52157642	62.8	16.5825	17.7522	19.0268	19.1618	12.401	19.747	18.325	0.933653	0.140751	2741.96	2411.85	5153.82	0.579654	6.2	5.95228	9.73442	12.2911	13.0082	14.313	4.505	9.8	8.84074	12.2516	14.1898	14.7483	15.844	4.865	213.531	53.8102	3.96823	0.31813	0	0
CASE_06	L5	49275094	72.2	13.5705	17.1031	19.7635	19.8998	7.515	20.581	18.491	0.779578	0.342289	1893.92	2425.58	4319.49	0.610277	4	7.58538	9.32262	11.4058	12.1852	13.634	6.427	6.4	9.07643	11.21	13.0961	13.736	14.846	6.578	338.836	74.0913	4.57323	5.4076	0.384232	0
CASE_07	L1	48319388	32.7	16.4468	17.5702	19.1058	19.2487	12.653	20.013	18.35	0.957462	0.152693	2607.77	2267.25	4875.01	0.566694	1.6	1.3477	4.51926	7.90346	9.30237	12.092	3.838	2.8	3.15786	7.27846	10.5962	11.8568	13.563	4.355	113.312	27.3222	4.14725	0.0756234	0	0
CASE_08	L1	21941665	130.5	13.145	17.0451	20.0645	20.2319	7.62	21.415	18.623	0.902038	0.380545	2593.27	2285.49	4878.76	0.5388	7.7	7.31663	8.62854	9.87656	10.6577	12.635	4.971	11.8	9.0195	10.531	11.739	12.4117	14.215	5.437	494.442	115.738	4.27208	2.88996	0.640038	0.0407466
CASE_09	L4	52035898	13	12.5808	15.7925	20.2655	20.4829	7.083	21.528	18.726	0.518374	0.421984	2867.85	3067.38	5935.23	0.387905	4.9	6.63534	8.94962	10.8654	11.8208	14.402	5.343	7.7	8.99529	11.284	13.0004	13.7385	16.027	6.008	79.7989	20.0627	3.97746	6.14927	2.55248	0.0737027
CASE_10	L5	52159097	92.1	13.0085	16.789	19.8499	20.0454	7.131	21.028	18.49	0.722198	0.380577	2721.19	2188.86	4910.04	0.563821	9.6	9.20234	12.0167	14.2642	14.8648	16.079	6.125	13.9	11.3787	14.0315	15.6341	16.0593	17.044	6.512	425.614	102.022	4.17179	11.3509	2.97664	0.403526
CASE_11	L5	51486354	86.6	14.7758	17.3963	19.3459	19.4965	8.404	20.223	18.362	0.836078	0.25709	2669.71	2902.85	5572.57	0.527253	6	6.99518	8.82782	10.3741	10.893	11.523	4.881	9.1	8.69716	10.7123	12.1732	12.6309	13.478	5.36	380.439	82.8631	4.59117	2.85072	0.0642727	0
CASE_12	L4	43434972	89.2	14.1826	17.4783	19.2727	19.4566	8.153	20.113	18.3	0.954021	0.288195	2495.86	2792.16	5288.02	0.464742	6.1	6.96133	9.47037	12.1369	13.2952	14.679	5.394	9.2	9.08448	11.6685	13.7903	14.6105	15.661	5.81	373.685	74.7992	4.99584	0.553151	0.00611536	0
CASE_13	L4	41056059	94.1	15.3079	17.4708	19.2161	19.3756	8.802	20.522	18.332	0.913382	0.221893	2793.39	2693.4	5486.79	0.458979	6.8	7.12007	9.52587	11.1892	11.8075	14.375	4.701	10.9	9.39628	11.6631	13.1207	13.7475	15.418	4.98	347.381	82.419	4.21482	0.737252	0.0033994	0
CASE_14	L3	50248706	166	13.086	16.9763	20.4577	20.8507	7.035	23.177	18.724	0.91878	0.414694	2505.75	1975.62	4481.37	0.783131	4.3	8.01037	9.2367	10.5282	11.1382	12.487	7.263	6.9	9.59085	11.0329	12.3169	12.8859	13.9	7.746	532.723	144.54	3.68566	4.11587	0.486311	0.000280409
CASE_15	L3	42667421	50.6	16.1384	17.7087	18.9553	19.1109	9.457	20.015	18.26	0.957945	0.162785	2476.71	2756.71	5233.42	0.527779	5.7	5.38918	9.49622	12.448	13.2753	14.598	4.358	9.4	8.5387	12.2598	14.4811	15.0261	15.798	4.714	173.859	42.2571	4.11431	0.172966	0.000756854	0
CASE_16	L3	41630596	57.1	16.0144	17.7021	18.9976	19.1341	9.896	19.796	18.271	0.959302	0.170745	2384.92	2357.82	4742.73	0.532248	4.7	5.39482	9.64266	12.8765	13.9091	15.501	4.912	7.7	8.82739	12.7111	14.904	15.5212	16.501	5.598	184.173	47.618	3.86772	0.0943643	0	0
CASE_17	L2	22171298	79.9	13.2332	16.704	20.2463	20.3772	7.429	21.056	18.797	0.783362	0.380063	2423.97	2453.03	4876.99	0.58656	5.9	8.60612	10.5792	13.1181	13.9612	15.346	5.819	13.4	11.5781	13.5717	15.2046	15.7618	17.177	6.428	336.064	81.597	4.11858	7.86164	1.52157	0.00288747
CASE_18	L5	47083941	41	14.6704	17.3552	19.3911	19.6464	9.115	20.792	18.353	0.927869	0.271125	2807.71	2888.52	5696.23	0.380976	8	4.77662	7.39274	10.1009	11.1209	13.12	3.296	11.7	6.93336	10.0723	12.5672	13.3456	14.674	3.68	143.011	35.3498	4.0456	0.26394	0.000150474	0
CASE_19	L3	51958169	77.2	12.8711	16.7233	20.1419	20.3154	6.895	21.161	18.659	0.782612	0.398961	2474.82	2250.94	4725.76	0.523441	6.2	8.49805	10.4491	12.5089	13.1084	14.489	6.008	11.1	10.3042	12.7693	14.3663	14.8863	16.183	6.27	389.107	78.9152	4.9307	6.67398	0.915902	0.0188978
CASE_20	L3	42190983	86.2	12.5441	16.6245	19.8354	20.0221	6.719	21.009	18.452	0.712568	0.405269	2531.81	2991.33	5523.14	0.524357	6.1	7.894	9.3278	10.9934	11.775	13.274	6.021	9.7	9.71039	11.3112	12.9556	13.5388	14.62	6.579	458.273	96.7767	4.73537	10.5844	1.95	0.0691543
CASE_21	L4	40190367	66.8	14.2396	17.1231	19.4149	19.5772	8.84	20.281	18.348	0.863818	0.290911	2677.72	2270.8	4948.53	0.462646	6.8	8.12509	11.6189	14.0275	14.6767	16.057	5.664	10.5	10.7717	13.5908	15.2983	15.7865	16.686	6.049	286.646	61.8649	4.63343	1.45593	0.016905	0
CASE_22	L5	35864046	45.8	16.9743	17.7488	18.7947	18.915	14.561	19.403	18.248	0.975325	0.106351	2658.2	2342.75	5000.95	0.478989	9.3	8.10391	11.8057	14.0383	14.5965	15.501	4.188	14	11.0022	13.9398	15.421	15.8625	16.448	4.589	160.51	37.567	4.27265	0.000687784	0	0
CASE_23	L5	20335096	74.5	16.6202	17.8034	18.7702	18.9103	9.356	19.571	18.196	0.968603	0.125859	2461.51	3031.92	5493.43	0.461129	11.7	5.42595	8.20467	10.5722	11.6066	13.743	2.989	21.4	10.0747	12.4833	14.2123	14.796	16.148	3.875	250.685	61.5319	4.07406	0.0055863	0	0
CASE_24	L2	54363878	158.8	11.4531	16.6565	19.8775	20.0549	3.735	20.733	18.421	0.910249	0.466957	2356.29	2551.03	4907.31	0.579857	7.4	8.15884	9.77376	11.471	12.4884	14.74	5.592	11.5	10.1376	11.8007	13.6703	14.5611	16.667	6.198	501.044	139.566	3.59001	2.49273	0.106444	0
CASE_25	L4	50636257	52.6	14.0987	17.1686	19.3767	19.529	7.749	20.235	18.331	0.881193	0.296235	2698.22	2277.31	4975.53	0.445956	6.1	6.47496	9.13622	11.7091	12.6428	14.725	4.916	9.5	8.95146	11.6683	13.6603	14.4156	16.054	5.53	218.568	47.7534	4.57701	1.40494	0.0100447	0
CASE_26	L4	43864559	143.9	12.5326	17.2429	19.378	19.5718	6.68	20.517	18.232	0.907061	0.386088	2729.82	2214.15	4943.97	0.586391	2.8	6.09425	7.59875	8.97193	9.61219	11.154	5.745	5	7.81922	9.44753	10.9269	11.5625	13.096	6.399	545.981	126.915	4.30193	2.49219	0.143941	0
CASE_27	L2	32594571	76.8	15.4569	17.4421	19.2774	19.4673	10.99	20.371	18.372	0.843363	0.218285	2222.87	2167.88	4390.75	0.540739	6.3	8.50285	10.9777	12.9245	13.4925	14.557	5.735	10.1	10.8601	12.9284	14.3926	14.822	15.581	6.166	340.417	72.8512		2.3689	0.073854	0
CASE_28	L4	52721012	58.6	14.5245	17.3695	19.4542	19.5801	7.39	20.19	18.443	0.892587	0.274119	2288.74	2431.32	4720.06	0.441464	5.1	5.50127	9.48575	12.4888	13.2822	14.425	4.846	8.5	8.70223	12.2827	14.1676	14.6322	15.733	5.407	227.66	52.5215		1.2727	0.0014033	0
CASE_29	L3	47210596	43.6	16.5261	17.748	18.6521	18.7599	11.158	19.498	18.161	0.98449	0.122999	2599.66	2675.82	5275.48	0.453079	5.9	3.79613	6.71655	9.9435	11.3518	14.574	3.134	9.4	6.08758	9.55236	12.4881	13.5977	16.292	3.515	149.004	35.4295		0.00379036	0	0
		AVG	83.5207	14.3015	17.2001	19.4899	19.6605	8.44679	20.5536	18.4102	0.863598	0.290443	2534.66	2503.55	5038.21	0.527807	6.23793	6.9371	9.39369	11.5823	12.3997	14.1013	5.12862	10.0828	9.22892	11.7069	13.5254	14.1696	15.521	5.60476	331.622	77.3685	4.3131	3.20098	0.460572	0.0211474
		SD	46.6573	1.49998	0.445628	0.479456	0.51012	2.29824	0.765474	0.168408	0.101728	0.103603	242.246	291.055	396.866	0.0853245	2.08234	1.75044	1.53693	1.47033	1.38069	1.20899	1.00684	3.43893	1.68351	1.43151	1.25401	1.15328	1.06783	1.00632	165.131	41.7068	0.389213	3.28889	0.78945	0.0747688

## Sheet: PRO_L
			PTV(V18=80%, PTV-PRV)										MU				Cauda eqnuina							Cauda eqnuina PRV							BODY			RING_15MM
			PTV volume (cm3)	D98% (Gy)	D90% (Gy)	D5% (Gy)	D2% (Gy)	Min. dose (Gy)	Max. dose (Gy)	Mean dose (Gy)	Conformity index (CI)	Homogeneity index (HI)	273	350	TOTAL	MCSv	Volume (cm3)	D1.5cc (Gy)	D0.5cc (Gy)	D0.1cc (Gy)	D0.035cc (Gy)	Max. dose (Gy)	Mean dose (Gy)	Volume (cm3)	D1.5cc (Gy)	D0.5cc (Gy)	D0.1cc (Gy)	D0.035cc (Gy)	Max. dose (Gy)	Mean dose (Gy)	V50% (cm3)	V100% (cm3)	Gradient index (GI)	V105% (cm3)	V110% (cm3)	V115% (cm3)
CASE_01	L3	47080757	71.9	13.412	17.3248	19.1663	19.3363	7.884	20.515	18.197	0.808718	0.325563	3402.4	2832.51	6234.91	0.458131	4.5	6.39154	8.42598	10.9198	11.8229	13.607	5.457	7.5	8.6076	11.0758	13.1909	13.833	14.91	6.142	326.042	71.1249	4.58407	4.0924	0.653961	0.0100942
CASE_02	L2	53166757	247.2	14.081	17.4797	19.1671	19.3078	6.618	20.542	18.283	0.964331	0.28588	2718.51	3141.46	5859.97	0.532002	4.2	6.58001	7.97859	9.58903	10.4187	13.143	5.24	7.2	8.61732	10.0848	11.9005	12.7885	15.125	6.01	827.782	205.075	4.03649	0.953626	0	0
CASE_03	L5	45301977	55.8	14.0264	17.2078	18.9251	19.0282	10.304	19.78	18.142	0.890515	0.275701	3022.73	3514.67	6537.4	0.368256	9.6	8.84883	10.5281	11.6563	12.0522	12.793	4.052	15.5	10.7165	12.0238	12.9884	13.3952	14.243	4.341	262.214	50.1283	5.23085	0.26076	0	0
CASE_04	L2	20067449	94.6	14.2057	17.4722	19.3069	19.4892	6.399	20.764	18.276	0.869459	0.289094	3886.2	2634.95	6521.16	0.417058	7.4	7.24524	8.97111	10.7066	11.2335	12.762	4.954	10.8	9.14854	11.0674	12.9037	13.4933	15.213	5.419	452.28	87.0426	5.19608	2.88089	0.186432	0.00183693
CASE_05	L4	52157642	62.8	16.5904	17.7637	18.846	18.9524	11.417	19.684	18.247	0.948016	0.129444	2651.42	3586.43	6237.85	0.473562	6.2	4.75493	8.26772	10.913	11.7276	13.257	3.798	9.8	7.40112	10.9052	13.155	13.8136	14.943	4.172	208.059	52.9949	3.92603	0.0695576	0	0
CASE_06	L5	49275094	72.2	13.7404	17.5005	19.1075	19.2572	8.015	20.404	18.214	0.849799	0.302885	3303.76	3088.02	6391.78	0.402137	4	5.7669	7.60638	9.57979	10.3726	11.763	5.127	6.4	7.55445	9.7462	11.8217	12.579	14.058	5.497	322.798	67.969	4.7492	2.526	0.0123044	0
CASE_07	L1	48319388	32.7	16.8401	17.7397	18.8113	18.9269	11.792	19.59	18.245	0.971082	0.114375	4229.03	1935.85	6164.87	0.43477	1.6	1.58959	3.47102	5.86102	6.91758	8.729	3.143	2.8	2.69464	5.55486	8.46415	9.46768	10.986	3.621	108.88	26.939	4.04174	0.00217548	0	0
CASE_08	L1	21941665	130.5	14.035	17.3879	19.4312	19.573	8.376	20.303	18.369	0.944527	0.301488	3463.25	2449.51	5912.76	0.436571	7.7	6.5144	8.06894	9.70547	10.371	11.986	4.627	11.8	8.65437	10.4634	12.228	12.9226	14.379	5.262	481.211	110.531	4.35361	1.93843	0.37256	0.00486256
CASE_09	L4	52035898	13	12.6952	16.2032	19.1843	19.31	9.377	19.941	18.103	0.666278	0.365397	4467.15	2879.92	7347.07	0.301559	4.9	5.82724	8.03836	9.83443	10.7463	13.583	4.824	7.7	8.34735	10.68	12.3884	13.2498	15.614	5.524	78.9192	15.6091	5.05597	1.02453	0.00254459	0
CASE_10	L5	52159097	92.1	13.0231	17.3066	19.236	19.3974	5.558	20.599	18.212	0.841887	0.350004	3491.85	3357.11	6848.96	0.426291	9.6	7.31801	9.81481	12.3391	13.1599	15.058	4.888	13.9	9.77111	12.3518	14.3735	15.0055	16.427	5.431	413.445	87.5177	4.72413	4.16837	0.853754	0.0521552
CASE_11	L5	51486354	86.6	15.0631	17.6337	18.9983	19.1325	8.867	20.013	18.248	0.916068	0.223005	3426.66	3354.65	6781.31	0.437915	6	5.70069	7.31624	8.40846	8.83542	9.839	4.293	9.1	7.58988	9.39268	10.5597	10.9784	12.219	4.857	361.396	75.6276	4.77862	0.692783	0.00100778	0
CASE_12	L4	43434972	89.2	13.6908	17.5074	19.0538	19.1899	8.141	19.976	18.19	0.96537	0.302317	2808.98	3310.62	6119.6	0.418346	6.1	6.00613	7.87819	10.2132	11.4886	13.41	4.745	9.2	7.96313	10.0986	12.2663	13.1983	14.784	5.238	357.986	73.9198	4.84289	0.122904	0	0
CASE_13	L4	41056059	94.1	15.5156	17.6395	18.9692	19.1213	9.284	20.093	18.223	0.96952	0.197862	3078.38	3190.91	6269.29	0.415624	6.8	6.45122	8.50879	10.214	11.0179	13.466	4.447	10.9	8.65662	10.7751	12.3349	12.9295	14.939	4.781	330.359	77.6467	4.25464	0.143042	0	0
CASE_14	L3	50248706	166	13.1282	17.3517	19.4548	19.6183	6.676	20.752	18.343	0.993387	0.353815	3242.55	2881.69	6124.24	0.536643	4.3	6.09205	7.3482	8.95425	9.73807	12.271	5.615	6.9	8.07606	9.6191	11.4231	12.2101	14.159	6.342	487.374	133.684	3.64571	0.208329	8.53465e-05	0
CASE_15	L3	42667421	50.6	16.0488	17.6608	18.9171	19.0293	10.355	19.755	18.261	0.968519	0.163219	3672.1	2350.58	6022.68	0.465191	5.7	4.98464	8.88117	11.8589	12.7793	14.039	4.084	9.4	7.96888	11.6849	14.0187	14.6981	15.455	4.447	160.433	41.7958	3.83849	0.0459229	0	0
CASE_16	L3	41630596	57.1	16.1934	17.7616	18.7734	18.8945	9.973	19.584	18.204	0.984314	0.148377	3061.71	2938.73	6000.44	0.421621	4.7	4.63127	8.65732	11.761	12.6701	14.254	4.418	7.7	7.91762	11.8192	14.095	14.7219	15.811	5.093	181.396	46.4079	3.90872	0.000702634	0	0
CASE_17	L2	22171298	79.9	12.5684	17.0794	19.2817	19.4425	7.371	20.431	18.207	0.899732	0.377553	4006.08	3673.12	7679.2	0.353421	5.9	6.41293	7.77527	10.2082	11.3915	13.734	4.593	13.4	9.56398	11.4313	13.3373	14.0988	16.532	5.342	309.59	71.0434	4.35777	1.16827	0.000403987	0
CASE_18	L5	47083941	41	14.187	17.576	19.0417	19.2185	7.183	20.617	18.203	0.971476	0.276408	3780.2	2471.71	6251.9	0.360751	8	4.43627	6.54057	9.25506	10.0913	11.759	3.108	11.7	6.2098	9.04773	11.5923	12.2514	13.486	3.452	140.006	33.763	4.14672	0.00922849	0	0
CASE_19	L3	51958169	77.2	13.4751	17.1845	19.4153	19.6071	7.396	20.6	18.302	0.859286	0.335045	3614.63	2777.78	6392.4	0.376354	6.2	7.65281	9.45364	11.2594	11.921	13.431	5.42	11.1	9.63137	11.5881	13.4179	14.0634	15.673	5.793	396.207	71.8736	5.51255	3.31364	0.496498	0.0166602
CASE_20	L3	42190983	86.2	12.5371	17.0766	19.2672	19.4211	7.348	20.383	18.159	0.820406	0.379097	3171.86	3616.03	6787.89	0.428142	6.1	6.74436	8.08243	9.39824	10.1982	12.03	5.331	9.7	8.79995	10.2554	11.6563	12.4449	14.11	5.973	408.649	84.0559	4.86163	3.38355	0.0499678	0
CASE_21	L4	40190367	66.8	15.1864	17.4154	19.1346	19.2809	9.498	20.002	18.267	0.927569	0.224148	3173.68	3040.14	6213.82	0.388095	6.8	8.20058	11.7776	13.2318	13.7875	14.801	5.593	10.5	11.0052	13.172	14.5358	14.9844	15.757	5.992	281.395	57.613	4.88423	0.197523	0	0
CASE_22	L5	35864046	45.8	16.9068	17.7446	18.67	18.7884	13.521	19.659	18.186	0.989786	0.103464	3332.81	2555.73	5888.54	0.390585	9.3	7.0719	10.2608	12.5291	13.1075	14.225	3.713	14	9.5046	12.4663	14.1959	14.7387	15.394	4.074	150.95	37.0181	4.07774	0.000760769	0	0
CASE_23	L5	20335096	74.5	16.8175	17.8447	18.6411	18.7595	9.849	19.49	18.161	0.986009	0.106935	3118.65	3027.55	6146.2	0.425779	11.7	4.66086	7.23675	9.62181	10.7627	13.159	2.76	21.4	9.2592	11.8172	13.8773	14.5744	15.858	3.599	246.55	60.4457	4.07887	0.00349879	0	0
CASE_24	L2	54363878	158.8	11.1671	17.158	19.5118	19.6875	3.831	20.924	18.23	0.959647	0.467382	3127.18	3136.42	6263.6	0.463143	7.4	6.97866	8.51874	10.2195	11.123	12.869	4.933	11.5	9.17561	10.94	12.8309	13.7033	15.503	5.629	493.944	132.382	3.7312	0.476205	0	0
CASE_25	L4	50636257	52.6	13.9976	17.3906	19.0008	19.1378	8.764	20.193	18.159	0.915237	0.283064	2955.46	3075.6	6031.06	0.393584	6.1	5.93386	8.14188	10.4515	11.3175	13.164	4.57	9.5	8.34208	10.7229	12.7228	13.4269	15.054	5.208	214.885	45.9772	4.67374	0.596622	0	0
CASE_26	L4	43864559	143.9	13.2103	17.5047	18.9775	19.1105	6.781	19.955	18.134	0.956322	0.325369	2840.46	2684.73	5525.19	0.549072	2.8	5.65301	7.1213	8.26059	8.96084	10.762	5.443	5	7.59779	9.12999	10.4827	11.3369	13.424	6.204	505.743	120.378	4.2013	0.442737	0	0
CASE_27	L2	32594571	76.8	16.1317	17.773	18.8448	18.9715	11.187	19.583	18.214	0.908289	0.155914	3297.34	2490.53	5787.87	0.415444	6.3	7.23691	10.2141	12.2739	12.7541	13.511	5.01	10.1	10.1139	12.6642	14.06	14.4232	15.366	5.558	351.036	67.6437		0.399876	0	0
CASE_28	L4	52721012	58.6	14.8741	17.4851	19.162	19.2979	9.362	19.942	18.288	0.927132	0.241899	2516.07	2974.74	5490.81	0.388601	5.1	5.59189	9.28736	11.9167	12.6288	13.644	4.819	8.5	8.59304	11.7768	13.5145	13.9302	14.896	5.376	225.692	50.5646		0.617092	0.00624951	0
CASE_29	L3	47210596	43.6	16.9233	17.7958	18.6866	18.7877	10.703	19.425	18.186	0.984053	0.102519	2231.58	3702.57	5934.16	0.435662	5.9	3.57867	6.40719	9.55686	10.9771	13.846	3.107	9.4	5.77388	9.21497	12.137	13.3349	15.55	3.474	144.506	35.4452		0.00105671	0	0
		AVG	83.5207	14.4921	17.4472	19.0684	19.2095	8.68379	20.1207	18.2225	0.919198	0.25887	3279.06	2988.77	6267.83	0.424631	6.23793	6.0295	8.29581	10.3689	11.1853	12.9274	4.55559	10.0828	8.38812	10.7438	12.637	13.3309	14.823	5.09831	318.266	72.1454	4.44973	1.02553	0.0908885	0.00295204
		SD	46.6573	1.54209	0.320952	0.236855	0.256196	2.03986	0.428011	0.0600055	0.0711267	0.0967736	490.635	427.831	469.422	0.0532094	2.08234	1.42337	1.50646	1.51044	1.45164	1.3615	0.788215	3.43893	1.56859	1.46809	1.32801	1.24659	1.16601	0.847321	155.655	38.4164	0.497858	1.31051	0.214939	0.00995493
																									1.56859	1.46809	1.32801	1.24659	1.16601	0.847321				1.31051	0.214939	0.00995493

## Sheet: PO-PRO(LSPINE)
			PTV(V18=80%, PTV-PRV)										MU				Cauda eqnuina							Cauda eqnuina PRV							BODY			RING_15MM
			PTV volume (cm3)	D98% (Gy)	D90% (Gy)	D5% (Gy)	D2% (Gy)	Min. dose (Gy)	Max. dose (Gy)	Mean dose (Gy)	Conformity index (CI)	Homogeneity index (HI)	273	350	TOTAL	MCSv	Volume (cm3)	D1.5cc (Gy)	D0.5cc (Gy)	D0.1cc (Gy)	D0.035cc (Gy)	Max. dose (Gy)	Mean dose (Gy)	Volume (cm3)	D1.5cc (Gy)	D0.5cc (Gy)	D0.1cc (Gy)	D0.035cc (Gy)	Max. dose (Gy)	Mean dose (Gy)	V50% (cm3)	V100% (cm3)	Gradient index (GI)	V105% (cm3)	V110% (cm3)	V115% (cm3)
CASE_01	L3	47080757	0	-0.728375	-0.488199	0.525135	0.521222	-1.185	0.113	0.203	-0.0743637	0.0643211	-810.215	-520.557	-1330.77	0.132394	0	0.56975	0.751911	1.09807	1.16123	1.295	0.407	0	0.46533	0.801626	0.970488	0.991121	1.099	0.371	19.7531	7.2024	-0.16933	3.95885	0.220266	-0.0100942
CASE_02	L2	53166757	0	-0.4375	-0.140643	0.428153	0.503941	0.566	0.85	0.165	-0.0702036	0.0484752	-908.641	-504.786	-1413.43	0.174428	0	1.09462	1.13245	1.14582	1.21813	1.14	0.74	0	0.861126	0.937518	0.886961	0.855421	1.041	0.66	45.125	16.1017	-0.0898351	4.88967	0.094622	4.45826e-05
CASE_03	L5	45301977	0	-0.128543	-0.21485	0.0938873	0.116165	-0.376	0.155	0.031	-0.0680003	0.0129952	-297.787	-770.517	-1068.3	0.0791818	0	0.79272	0.73539	0.758702	0.874652	1.109	0.162	0	0.481805	0.604897	0.768202	0.815744	0.634	0.108	7.71541	4.14429	-0.257271	0.91345	0.000179848	0
CASE_04	L2	20067449	0	-0.271623	-0.331538	0.662432	0.6314	-2.02	0.361	0.333	-0.0620212	0.0433529	-1191.81	-396.452	-1588.27	0.138082	0	1.78461	1.45582	0.983723	0.938187	1.065	1.047	0	1.20411	0.852874	0.253365	0.205064	0.189	0.839	11.3748	6.68595	-0.249293	3.28158	0.346655	0.00219665
CASE_05	L4	52157642	0	-0.00791176	-0.0115345	0.180729	0.20938	0.984	0.063	0.078	-0.0143633	0.0113067	90.5393	-1174.58	-1084.04	0.106093	0	1.19735	1.46669	1.37817	1.28056	1.056	0.707	0	1.43963	1.34643	1.03484	0.93471	0.901	0.693	5.47184	0.815271	0.0422051	0.248572	0	0
CASE_06	L5	49275094	0	-0.169929	-0.397383	0.65598	0.642594	-0.5	0.177	0.277	-0.070221	0.0394042	-1409.84	-662.448	-2072.29	0.20814	0	1.81849	1.71624	1.82604	1.81264	1.871	1.3	0	1.52198	1.46375	1.2744	1.15694	0.788	1.081	16.0381	6.12235	-0.175974	2.8816	0.371928	0
CASE_07	L1	48319388	0	-0.393365	-0.169565	0.294542	0.321765	0.861	0.423	0.105	-0.0136204	0.0383172	-1621.26	331.399	-1289.86	0.131924	0	-0.241887	1.04824	2.04244	2.38478	3.363	0.695	0	0.463219	1.7236	2.13208	2.38916	2.577	0.734	4.43185	0.383221	0.105517	0.0734479	0	0
CASE_08	L1	21941665	0	-0.89	-0.342845	0.63325	0.658844	-0.756	1.112	0.254	-0.0424891	0.0790563	-869.979	-164.019	-1034	0.102229	0	0.802226	0.559599	0.171087	0.286728	0.649	0.344	0	0.365139	0.0675665	-0.488931	-0.510947	-0.164	0.175	13.2314	5.20642	-0.0815235	0.951529	0.267478	0.035884
CASE_09	L4	52035898	0	-0.114437	-0.410731	1.08129	1.17285	-2.294	1.587	0.623	-0.147904	0.056587	-1599.3	187.459	-1411.84	0.0863454	0	0.808094	0.911262	1.03099	1.07452	0.819	0.519	0	0.647943	0.604043	0.611974	0.488788	0.413	0.484	0.879648	4.45364	-1.07851	5.12474	2.54994	0.0737027
CASE_10	L5	52159097	0	-0.0145974	-0.517575	0.613951	0.647996	1.573	0.429	0.278	-0.119689	0.0305729	-770.667	-1168.25	-1938.92	0.137531	0	1.88433	2.20189	1.92513	1.70497	1.021	1.237	0	1.6076	1.67976	1.2606	1.05384	0.617	1.081	12.1695	14.5042	-0.552334	7.18249	2.12288	0.351371
CASE_11	L5	51486354	0	-0.287343	-0.23735	0.347571	0.363934	-0.463	0.21	0.114	-0.0799899	0.0340842	-756.947	-451.796	-1208.74	0.0893378	0	1.29449	1.51158	1.96568	2.05762	1.684	0.588	0	1.10727	1.31958	1.61344	1.65245	1.259	0.503	19.0432	7.2355	-0.187448	2.15794	0.0632649	0
CASE_12	L4	43434972	0	0.4918	-0.0290294	0.2189	0.266624	0.012	0.137	0.11	-0.0113494	-0.0141219	-313.121	-518.457	-831.578	0.0463963	0	0.955204	1.59218	1.92376	1.80659	1.269	0.649	0	1.12134	1.56993	1.52402	1.41221	0.877	0.572	15.6987	0.879379	0.152942	0.430247	0.00611536	0
CASE_13	L4	41056059	0	-0.207725	-0.168748	0.246922	0.25438	-0.482	0.429	0.109	-0.0561374	0.0240311	-284.99	-497.511	-782.501	0.043355	0	0.668846	1.01708	0.975196	0.789663	0.909	0.254	0	0.739656	0.888053	0.785774	0.818045	0.479	0.199	17.0218	4.77225	-0.0398254	0.594211	0.0033994	0
CASE_14	L3	50248706	0	-0.04225	-0.375401	1.00287	1.23246	0.359	2.425	0.381	-0.074607	0.0608794	-736.799	-906.065	-1642.86	0.246487	0	1.91832	1.8885	1.57396	1.40009	0.216	1.648	0	1.51479	1.41382	0.893793	0.675775	-0.259	1.404	45.349	10.8554	0.0399418	3.90754	0.486225	0.000280409
CASE_15	L3	42667421	0	0.0896471	0.0479229	0.0381675	0.081559	-0.898	0.26	-0.001	-0.010574	-0.000434001	-1195.39	406.131	-789.26	0.0625884	0	0.404538	0.615049	0.589095	0.496013	0.559	0.274	0	0.569822	0.574925	0.462424	0.327984	0.343	0.267	13.4264	0.461352	0.275824	0.127043	0.000756854	0
CASE_16	L3	41630596	0	-0.178979	-0.059554	0.224279	0.239649	-0.077	0.212	0.067	-0.0250126	0.0223681	-676.793	-580.919	-1257.71	0.110627	0	0.763555	0.985334	1.11548	1.239	1.247	0.494	0	0.909769	0.891903	0.809035	0.799296	0.69	0.505	2.77726	1.21003	-0.0410013	0.0936617	0	0
CASE_17	L2	22171298	0	0.664709	-0.375363	0.964614	0.934658	0.058	0.625	0.59	-0.11637	0.00251062	-1582.11	-1220.09	-2802.2	0.233139	0	2.19319	2.80393	2.90981	2.56965	1.612	1.226	0	2.01412	2.14044	1.8673	1.66296	0.645	1.086	26.4738	10.5536	-0.239182	6.69337	1.52117	0.00288747
CASE_18	L5	47083941	0	0.4834	-0.220738	0.349409	0.427906	1.932	0.175	0.15	-0.0436075	-0.0052828	-972.487	416.814	-555.673	0.0202241	0	0.340345	0.85217	0.845847	1.02965	1.361	0.188	0	0.723559	1.02459	0.974891	1.09423	1.188	0.228	3.00525	1.58678	-0.101123	0.254711	0.000150474	0
CASE_19	L3	51958169	0	-0.603968	-0.461175	0.726641	0.708251	-0.501	0.561	0.357	-0.0766741	0.063916	-1139.81	-526.835	-1666.64	0.147087	0	0.845245	0.995484	1.24955	1.18741	1.058	0.588	0	0.672845	1.18125	0.948395	0.822838	0.51	0.477	-7.09929	7.0416	-0.581846	3.36034	0.419404	0.00223767
CASE_20	L3	42190983	0	0.00696581	-0.452165	0.568209	0.600975	-0.629	0.626	0.293	-0.107838	0.0261725	-640.054	-624.695	-1264.75	0.0962149	0	1.14963	1.24537	1.59516	1.57681	1.244	0.69	0	0.91044	1.05587	1.29928	1.09392	0.51	0.606	49.6245	12.7208	-0.126263	7.20083	1.90004	0.0691543
CASE_21	L4	40190367	0	-0.946774	-0.292304	0.280289	0.296354	-0.658	0.279	0.081	-0.0637511	0.0667632	-495.959	-769.339	-1265.3	0.0745513	0	-0.075489	-0.158731	0.795728	0.889176	1.256	0.071	0	-0.233474	0.41879	0.762507	0.802086	0.929	0.057	5.25118	4.25193	-0.250808	1.25841	0.016905	0
CASE_22	L5	35864046	0	0.0674538	0.00417925	0.124702	0.126542	1.04	-0.256	0.062	-0.0144606	0.00288652	-674.613	-212.978	-887.591	0.0884032	0	1.03201	1.54491	1.5092	1.48904	1.276	0.475	0	1.49763	1.47355	1.22503	1.12379	1.054	0.515	9.56015	0.548847	0.194908	-7.29851e-05	0	0
CASE_23	L5	20335096	0	-0.197279	-0.0412502	0.129059	0.150804	-0.493	0.081	0.035	-0.0174056	0.018924	-657.14	4.37346	-652.767	0.0353507	0	0.76509	0.967918	0.950427	0.843842	0.584	0.229	0	0.815506	0.666086	0.335024	0.221576	0.29	0.276	4.13451	1.0862	-0.00480991	0.00208751	0	0
CASE_24	L2	54363878	0	0.286	-0.501479	0.365704	0.367444	-0.096	-0.191	0.191	-0.0493978	-0.000424859	-770.891	-585.391	-1356.28	0.116714	0	1.18017	1.25502	1.25154	1.3654	1.871	0.659	0	0.962022	0.860739	0.839404	0.857836	1.164	0.569	7.10014	7.18417	-0.14119	2.01652	0.106444	0
CASE_25	L4	50636257	0	0.101091	-0.221994	0.375889	0.391217	-1.015	0.042	0.172	-0.0340436	0.0131711	-257.239	-798.289	-1055.53	0.0523722	0	0.541099	0.994342	1.25755	1.32529	1.561	0.346	0	0.609388	0.945432	0.937516	0.98872	1	0.322	3.68273	1.77626	-0.096727	0.808314	0.0100447	0
CASE_26	L4	43864559	0	-0.677661	-0.26185	0.400454	0.461255	-0.101	0.562	0.098	-0.0492615	0.0607191	-110.639	-470.581	-581.22	0.0373185	0	0.441241	0.477441	0.711339	0.651349	0.392	0.302	0	0.221431	0.317541	0.444213	0.2256	-0.328	0.195	40.2379	6.5376	0.10063	2.04945	0.143941	0
CASE_27	L2	32594571	0	-0.67477	-0.330903	0.432646	0.495749	-0.197	0.788	0.158	-0.0649255	0.0623712	-1074.47	-322.651	-1397.12	0.125296	0	1.26594	0.76367	0.650649	0.738403	1.046	0.725	0	0.746125	0.264191	0.33264	0.39877	0.215	0.608	-10.6189	5.20748	0	1.96903	0.073854	0
CASE_28	L4	52721012	0	-0.3496	-0.11554	0.292175	0.28213	-1.972	0.248	0.155	-0.0345449	0.0322201	-227.335	-543.417	-770.752	0.052863	0	-0.0906165	0.198392	0.572033	0.653365	0.781	0.027	0	0.109189	0.505894	0.653106	0.701949	0.837	0.031	1.96767	1.95695	0	0.655604	-0.00484621	0
CASE_29	L3	47210596	0	-0.397238	-0.0478685	-0.0344833	-0.0278623	0.455	0.073	-0.025	0.00043726	0.0204801	368.079	-1026.75	-658.673	0.0174173	0	0.217463	0.309359	0.386637	0.374778	0.728	0.027	0	0.313708	0.337389	0.35108	0.262802	0.742	0.041	4.49789	-0.0157429	0	0.00273365	0	0
		AVG	0	-0.190648	-0.247085	0.421496	0.451041	-0.237	0.432966	0.187724	-0.0555996	0.0315732	-744.403	-485.214	-1229.62	0.103176	0	0.907606	1.09788	1.21341	1.21447	1.17386	0.573034	0	0.840794	0.963174	0.888374	0.838713	0.697931	0.506448	13.356	5.2231	-0.122494	2.17544	0.369683	0.0181953
		SD	0	0.390555	0.166655	0.279286	0.296663	0.97021	0.53066	0.154196	0.0359861	0.0250129	489.234	434.325	485.452	0.0584687	0	0.607774	0.601706	0.581559	0.549625	0.575845	0.397661	0	0.498092	0.493237	0.518959	0.539057	0.546614	0.342281	14.8501	4.33993	0.259339	2.23126	0.690113	0.0657799

## Sheet: PO_C&T
			PTV(V18=80%)										MU				Spinal cord						Spinal cord PRV						BODY			RING_15MM
			PTV volume (cm3)	D98% (Gy)	D90% (Gy)	D5% (Gy)	D2% (Gy)	Min. dose (Gy)	Max. dose (Gy)	Mean dose (Gy)	Conformity index (CI)	Homogeneity index (HI)	350	273	TOTAL	MCSv	Volume (cm3)	D0.35cc (Gy)	D0.035cc (Gy)	D1.2cc (Gy)	Max. dose (Gy)	Mean dose (Gy)	Volume (cm3)	D0.35cc (Gy)	D0.035cc (Gy)	D1.2cc (Gy)	Max. dose (Gy)	Mean dose (Gy)	V50% (cm3)	V100% (cm3)	Gradient index (GI)	V105% (cm3)	V110% (cm3)	V115% (cm3)
CASE_01	T4	22171298	22	10.9811	15.457	20.0783	20.2126	7.261	20.868	18.478	0.59512	0.499597	2629.17	2830.57	5459.74	0.395231	2.8	5.47143	6.98176	4.07701	8.202	3.699	6.5	8.54832	10.3892	6.71575	11.573	4.418	140.613	29.5738	4.75463	6.20454	1.27125	8.22597e-05
CASE_02	T11	46460040	47.7	15.0885	17.4628	18.9116	19.0093	10.232	19.819	18.203	0.971524	0.215396	2589.85	2834.87	5424.73	0.525832	4.4	8.0399	9.87803	5.90648	10.864	4.757	6.8	10.4622	12.1581	8.15689	12.822	5.255	149.948	39.2785	3.81756	0.00135203	0	0
CASE_03	T3	50323032	33	13.0554	16.2812	20.4333	20.5703	7.473	21.192	18.841	0.740626	0.398862	2285.2	2784.46	5069.65	0.43139	2.7	8.23721	10.6419	6.00533	13.226	5.571	6.3	12.1203	14.545	9.60865	16.348	6.491	167.15	35.6455	4.68924	4.15235	1.02701	0.0840177
CASE_04	T9	35864046	31.1	13.6091	16.5653	19.7968	19.9548	9.325	20.567	18.504	0.739331	0.342938	2100.83	2769.33	4870.16	0.368826	3.2	8.44341	10.3966	6.31773	11.651	4.922	5.3	10.698	12.9008	8.38769	13.905	5.43	164.236	33.6521	4.88041	3.47777	0.426734	0
CASE_05	T5	53874647	22.1	14.1975	16.7051	19.8722	20.0214	10.839	20.682	18.586	0.78046	0.313346	2307.08	3009.25	5316.33	0.434722	1.7	7.73789	9.99182	3.51111	11.923	5.432	3.2	10.1257	12.3929	7.14669	14.348	6.06	128.011	22.6533	5.65087	1.31658	0.109791	0
CASE_06	T3	53863692	14.9	14.3305	16.5163	20.8323	20.9439	9.782	22.009	19.176	0.843966	0.34488	2607.65	2902.31	5509.96	0.371262	2.9	8.14903	10.4836	5.36258	12.401	5.035	6.7	13.0576	15.1134	9.59799	16.381	6.055	69.0497	14.1238	4.88889	0.896461	0.18498	0.0020665
CASE_07	T7	52601978	26.1	14.5302	17.0025	19.9455	20.1031	10.37	20.973	18.665	0.800324	0.298576	2093.29	2787.84	4881.13	0.421135	1.7	9.76989	11.4138	5.08959	12.294	7.174	3.2	11.638	13.2733	9.41351	14.461	7.522	130.006	26.0894	4.98309	1.24616	0.0705288	0
CASE_08	T4	28631332	178.7	12.8637	16.7296	20.8541	21.195	6.836	22.864	18.854	0.955716	0.441887	1812.92	2315.56	4128.48	0.7735	2.7	8.74687	9.76365	7.6394	10.612	7.505	6.5	11.5746	12.7096	10.2565	13.594	8.319	486.41	149.584	3.25175	1.576	0.0912671	0
CASE_09	T12	48841708	57.8	15.083	17.3695	19.3673	19.5118	8.524	20.001	18.417	0.90579	0.240475	2530.39	2385.45	4915.85	0.523964	2.7	7.2688	8.65083	5.53318	9.707	5.283	4.6	9.33749	10.8169	7.18959	11.952	5.864	219.819	51.0493	4.30602	0.903809	0	0
CASE_10	T4	52817968	20.5	13.8334	16.762	20.2371	20.3707	8.662	21.2	18.874	0.889709	0.346363	3036.18	2744	5780.17	0.418366	1.6	6.56437	8.66084	3.947	10.086	5.132	4.2	10.7261	12.8367	7.5603	14.15	6.01	74.3031	18.433	4.03098	0.534264	0.0374935	0
CASE_11	T9	53072504	57.3	12.2305	16.4506	19.7889	19.9093	7.642	20.782	18.419	0.739766	0.416897	2584.89	1891.59	4476.48	0.547365	2.4	9.06658	10.6846	7.30391	12.304	6.215	4.2	10.7611	12.5035	8.98208	13.871	6.589	307.932	61.9655	4.9694	4.24513	0.136773	0
CASE_12	T7	53017312	23	14.5766	17.2697	19.2199	19.3798	9.601	20.069	18.288	0.739656	0.26264	3119.85	2611.08	5730.93	0.334657	4	7.39085	9.19189	5.16818	10.403	3.596	6.6	9.01734	11.1198	7.04311	12.182	3.871	155.484	24.8764	6.25027	0.541526	0	0
CASE_13	T7	53208271	142.2	14.1359	17.238	20.1795	20.4162	8.097	22.026	18.696	0.947177	0.335919	2009.88	1607.36	3617.23	0.738255	2.2	10.5079	11.5507	4.46972	12.328	6.246	4.4	11.9405	13.0815	10.5047	13.927	6.622	430.561	120.104	3.5849	0.630789	0.0128469	0
CASE_14	T12	50150537	48.3	15.033	17.494	19.2638	19.4131	7.783	20.254	18.345	0.880505	0.238762	2725.91	2298.72	5024.63	0.512608	3	7.52477	9.40448	5.68859	10.533	5.203	4.9	9.75012	11.5388	7.44648	12.553	5.696	200.296	43.8839	4.56422	0.904233	0.030413	0
CASE_15	T9	50568323	29.4	13.7792	16.9997	20.0493	20.1957	7.808	20.776	18.689	0.763244	0.343327	2498.08	2002.47	4500.55	0.416313	2	8.54837	10.2705	4.48214	11.775	5.562	3.7	10.5408	12.5186	8.16432	13.579	5.916	149.129	30.8158	4.83936	2.77823	0.304387	0
CASE_16	T11	46634050	76.4	11.4627	16.9571	19.6086	19.7665	6.167	20.619	18.315	0.900704	0.453383	2962.16	1756.03	4718.19	0.645352	1.7	7.33471	8.96688	5.52452	9.835	6.156	3	9.18321	11.0042	7.14148	12.335	6.58	285.266	67.858	4.20386	0.809596	0.0174719	0
CASE_17	T11	53365011	33.2	15.4856	17.5535	19.2875	19.4547	9.07	20.08	18.407	0.928123	0.215632	2636.55	2023.25	4659.8	0.410398	2.6	7.34269	9.6643	4.89924	10.803	4.734	4.4	9.59435	11.7936	6.62423	13.11	5.054	138.324	28.6169	4.83364	0.339874	0.0017813	0
CASE_18	C2	40600321	48.4	13.615	16.6419	20.2291	20.4342	9.389	22.084	18.763	0.909418	0.363436	1898.75	2410.53	4309.28	0.495455	3.7	8.44642	9.88466	6.9732	11.092	5.435	7.7	11.4303	13.2288	9.56462	14.596	6.012	171.121	42.5767	4.01913	0.949219	0.0507676	0
CASE_19	C1	40230119	16.7	14.8034	17.1483	19.514	19.6586	11.576	20.364	18.478	0.862813	0.262754	2114.08	2441.4	4555.48	0.376128	2.4	6.0689	7.53557	3.66821	8.442	3.958	5.4	8.83039	10.8219	6.51003	12.112	4.516	81.8162	15.4842	5.28384	0.499261	0.00320001	0
CASE_20	T7	49468492	24.4	15.0791	17.2644	19.4457	19.5959	10.664	20.218	18.473	0.835633	0.244507	2281.4	2491.72	4773.12	0.437918	1.5	8.35426	10.333	3.5976	11.066	6.28	2.8	10.3052	12.2331	7.62774	13.117	6.612	136.302	23.3595	5.83498	0.973062	0.00697474	0
CASE_21	T3	47461503	148.6	13.5141	16.881	20.4775	20.7479	7.235	22.291	18.755	0.969061	0.3857	1966.04	2619.63	4585.67	0.761019	2.5	8.49614	9.77715	7.08577	10.955	6.321	6.1	11.5431	12.7075	9.92395	14.569	7.056	423.157	122.675	3.4494	1.12359	0.0299989	0
CASE_22	T7	29121186	92.7	13.4805	17.012	19.4381	19.586	4.559	20.196	18.331	0.856261	0.333069	1736.05	2165.76	3901.81	0.615219	3.2	10.577	11.6915	8.66687	12.759	5.65	5.5	11.943	13.0937	10.4514	14.003	5.967	354.242	86.6091	4.09013	1.57015	0.00457712	0
CASE_23	T3	27306316	35.6	12.2452	15.9654	21.3974	21.5359	6.83	22.085	19.363	0.583875	0.479819	2109.68	2989.51	5099.2	0.51843	2.4	8.45502	10.2186	6.56236	11.388	6.223	5.9	12.0887	14.1051	9.97796	16.471	7.168	211.978	48.7776	4.34581	13.3046	7.01051	2.05701
CASE_24	T9	49974719	35.4	14.4216	17.1257	19.3938	19.5289	10.217	20.012	18.409	0.787357	0.277435	2244.82	1865.53	4110.35	0.503657	1.6	9.63347	11.2178	1.73441	11.81	5.541	3.2	11.2993	13.0853	8.88039	13.965	6.061	173.989	35.9684	4.83727	1.94656	0.031623	0
CASE_25	T2	46623290	32.5	13.5257	16.5228	20.2847	20.4144	7.732	21.181	18.794	0.810114	0.366538	3025.74	3066.54	6092.29	0.381837	2.5	7.04569	8.53955	5.26495	9.896	4.759	6.5	11.0597	12.8721	8.50069	14.251	5.677	171.802	32.0943	5.35303	2.5224	0.470542	0
CASE_26	T9	52989135	58.4	13.0219	16.639	20.0416	20.1953	9.329	20.722	18.605	0.724775	0.38556	1849.74	2264.75	4114.49	0.572647	1.7	9.87284	11.5069	4.2734	12.523	6.844	3.2	11.3212	13.0324	9.42964	14.042	7.177	271.048	64.4614	4.20482	6.39549	0.772481	0.00307425
CASE_27	T2	43481947	58.2	11.5848	15.7145	21.0754	21.2887	3.192	22.101	18.999	0.706511	0.510758	2621.79	2079.14	4700.93	0.534421	2.2	8.48645	9.87503	5.9698	10.913	5.999	5.7	11.628	13.2846	9.72666	14.738	6.855	263.931	65.9014	4.00493	11.138	4.45959	1.322
CASE_28	T3	50409323	26.3	13.4397	16.3518	20.5461	20.6924	8.995	21.76	18.92	0.750392	0.383335	2456.84	3018.35	5475.19	0.393183	2.2	7.49668	9.34597	5.55364	10.494	5.419	5.4	11.3254	13.2881	8.76762	14.368	6.325	143.09	28.0387	5.10329	3.5983	1.07323	0.0584536
		AVG	51.4607	13.6788	16.7886	19.9846	20.1467	8.39964	20.9927	18.6303	0.818498	0.346493	2316.72	2387.59	4850.07	0.494967	2.50714	8.18134	9.87579	5.367	11.0816	5.52325	5.06786	10.7804	12.5874	8.54645	13.833	6.1135	207.108	48.7197	4.60806	2.66355	0.629865	0.125954
		SD	40.9181	1.15988	0.513089	0.603537	0.623592	1.8494	0.832167	0.275556	0.101929	0.0827252	529.429	570.197	594.521	0.119137	0.723053	1.19565	1.1305	1.44409	1.20242	0.925236	1.37738	1.12175	1.0926	1.24584	1.24558	0.94429	106.79	33.4839	0.702278	3.13834	1.49914	0.445023
																																2.66355	0.629865	0.125954
																																3.13834	1.49914	0.445023

## Sheet: PRO_C&T
			PTV(V18=80%)										MU				Spinal cord						Spinal cord PRV						BODY			RING_15MM
			PTV volume (cm3)	D98% (Gy)	D90% (Gy)	D5% (Gy)	D2% (Gy)	Min. dose (Gy)	Max. dose (Gy)	Mean dose (Gy)	Conformity index (CI)	Homogeneity index (HI)	350	273	TOTAL	MCSv	Volume (cm3)	D0.35cc (Gy)	D0.035cc (Gy)	D1.2cc (Gy)	Max. dose (Gy)	Mean dose (Gy)	Volume (cm3)	D0.35cc (Gy)	D0.035cc (Gy)	D1.2cc (Gy)	Max. dose (Gy)	Mean dose (Gy)	V50% (cm3)	V100% (cm3)	Gradient index (GI)	V105% (cm3)	V110% (cm3)	V115% (cm3)
CASE_01	T4	22171298	22	12.0548	16.2377	19.4417	19.5604	8.994	20.108	18.228	0.762927	0.411763	2134.23	3343.01	5477.25	0.389507	2.8	5.35682	6.89874	3.89336	8.128	3.653	6.5	9.04584	10.9183	6.77163	12.369	4.484	132.414	23.069	5.73988	1.10229	0.000445321	0
CASE_02	T11	46460040	47.7	14.7868	17.6252	18.676	18.7769	9.137	19.392	18.087	0.987869	0.220607	2976.81	3019.63	5996.44	0.452866	4.4	6.48194	8.02709	4.73548	8.96	3.969	6.8	8.98452	10.3972	6.7654	11.42	4.497	142.467	38.6286	3.68811	0	0	0
CASE_03	T3	50323032	33	12.759	16.3303	19.5439	19.6767	8.533	20.244	18.347	0.844316	0.377047	2946.18	3382.97	6329.15	0.326817	2.7	6.3793	7.85661	4.91356	9.905	4.53	6.3	10.3029	12.0679	8.43663	13.737	5.618	154.754	31.2679	4.94929	0.921447	0.0152846	0
CASE_04	T9	35864046	31.1	13.5218	16.8639	19.1804	19.2945	9.582	19.915	18.214	0.882921	0.316933	2505.75	3054.4	5560.15	0.311197	3.2	6.92731	8.11324	5.30422	9.219	4.273	5.3	9.17705	10.4631	7.25333	11.806	4.846	156.007	28.1792	5.53625	0.315559	0	0
CASE_05	T5	53874647	22.1	13.4893	17.0415	19.2337	19.3546	9.181	20.076	18.252	0.859661	0.321355	2698.81	3417.15	6115.97	0.359371	1.7	6.14709	7.74705	3.40121	9.615	4.597	3.2	8.27964	10.3524	6.00484	12.772	5.283	124.59	20.5663	6.05797	0.219611	0	0
CASE_06	T3	53863692	14.9	13.8079	16.3826	19.8145	19.9345	10.761	20.753	18.586	0.901853	0.329634	3028.73	3949.61	6978.34	0.274852	2.9	6.27475	7.97546	4.37758	9.887	4.1	6.7	10.9482	12.762	8.21756	14.619	5.21	69.5157	13.2172	5.25948	0.135999	0.00240857	0
CASE_07	T7	52601978	26.1	14.4679	17.322	19.3446	19.467	10.467	20.302	18.364	0.786265	0.272223	4167.11	3085.29	7252.39	0.297753	1.7	7.64204	9.21438	4.91417	10.547	5.87	3.2	9.8768	11.6119	7.63121	12.788	6.488	135.004	26.5559	5.08375	1.48104	0.150772	8.16006e-05
CASE_08	T4	28631332	178.7	12.2654	17.2081	20.0375	20.265	5.631	22.019	18.573	0.990489	0.430707	2766.87	3024.8	5791.66	0.548757	2.7	6.26966	6.84484	5.48449	7.685	5.376	6.5	9.36212	10.1518	8.42458	11.196	6.569	478.565	144.333	3.31571	0.127974	0.000325013	0
CASE_09	T12	48841708	57.8	15.8774	17.5521	18.9774	19.1019	10.064	19.7	18.25	0.927926	0.176687	2712.06	3771.04	6483.1	0.425987	2.7	6.33857	8.03885	4.86998	9.486	4.712	4.6	8.50755	10.4633	6.56471	12.089	5.34	224.61	49.8316	4.50738	0.707009	0.0592096	0
CASE_10	T4	52817968	20.5	12.6774	16.568	19.5038	19.6371	8.823	20.546	18.362	0.938955	0.379029	3684.22	3055.99	6740.21	0.323071	1.6	5.10917	6.70763	3.3642	7.972	4.215	4.2	8.70215	10.6685	6.25088	11.895	5.129	72.9316	17.4662	4.17558	0.0550034	0.000979839	0
CASE_11	T9	53072504	57.3	11.8216	16.9675	19.0952	19.1998	7.991	19.727	18.065	0.851646	0.40843	2763.92	3041.17	5805.09	0.445426	2.4	7.39575	8.69851	5.7795	9.807	5.241	4.2	9.40175	10.9567	7.66383	12.326	5.785	294.438	53.8252	5.47026	0.248345	0	0
CASE_12	T7	53017312	23	15.6298	17.6812	18.9251	19.043	10.946	19.587	18.232	0.85562	0.187209	2916.73	3419.2	6335.93	0.32601	4	6.86661	8.3476	4.86292	9.314	3.438	6.6	8.89118	10.7616	6.6025	11.943	3.771	143.05	21.5049	6.65197	0.069481	0	0
CASE_13	T7	53208271	142.2	13.8997	17.3549	19.595	19.7642	7.758	21.436	18.484	0.974219	0.317273	2642.08	2533	5175.07	0.477151	2.2	7.89056	8.86577	4.30496	9.792	4.98	4.4	9.88274	11.0245	8.19588	11.904	5.516	398.221	116.77	3.41029	0.32502	0.00162805	0
CASE_14	T12	50150537	48.3	15.4007	17.6568	18.8603	18.9718	8.439	19.446	18.207	0.939754	0.196137	2842.67	2679.61	5522.29	0.464727	3	6.51579	8.02685	5.16104	9.078	4.774	4.9	8.7016	10.4363	6.87884	11.717	5.333	187.355	41.1172	4.55662	0.0516841	0	0
CASE_15	T9	50568323	29.4	14.4862	17.2838	19.2084	19.3335	8.32	20.155	18.289	0.884848	0.26504	2841.48	2927.97	5769.46	0.328941	2	6.94874	8.35126	4.16658	9.369	4.791	3.7	9.09372	10.5631	6.87046	11.587	5.289	136.316	26.5808	5.12834	0.202753	0.00179579	0
CASE_16	T11	46634050	76.4	11.687	17.2662	19.0357	19.17	6.779	19.777	18.079	0.961884	0.413905	2858.95	2702.48	5561.44	0.521665	1.7	6.48432	7.41065	4.90852	8.118	5.466	3	8.309	9.59476	6.5598	10.684	6.051	253.674	63.542	3.99223	0.0590142	0	0
CASE_17	T11	53365011	33.2	15.4572	17.6079	18.9981	19.109	8.741	19.983	18.254	0.962321	0.200057	2808.43	2070.44	4878.87	0.39078	2.6	6.37108	8.13599	4.66997	9.083	4.334	4.4	8.44093	10.287	6.14922	11.699	4.695	137.513	27.6	4.98236	0.0372156	0	0
CASE_18	C2	40600321	48.4	13.4786	16.9109	19.4511	19.5878	9.247	20.655	18.382	0.965345	0.332347	2870.32	2663.72	5534.04	0.382332	3.7	6.5504	7.80398	5.09129	8.684	4.244	7.7	10.0458	11.3383	8.17749	12.185	5.032	163.241	40.11	4.06982	0.0594653	0	0
CASE_19	C1	40230119	16.7	15.8582	17.5145	19.0189	19.1217	11.952	19.766	18.313	0.942619	0.178207	3526.79	2517.23	6044.01	0.300968	2.4	4.55564	6.66041	2.94219	8.779	3.222	5.4	7.92719	11.2166	5.38927	13.102	4.024	75.297	14.1733	5.3126	0.077387	0	0
CASE_20	T7	49468492	24.4	14.4776	17.2148	18.9537	19.0704	9.523	19.664	18.195	0.894708	0.252419	2617.38	3016.15	5633.53	0.381982	1.5	6.63255	7.91161	3.56763	8.808	5.241	2.8	8.54981	10.269	6.36805	11.481	5.75	128.3	21.8172	5.8807	0.164024	0	0
CASE_21	T3	47461503	148.6	13.516	17.2064	19.7236	19.8964	7.594	21.835	18.487	1.00819	0.345126	2981.17	2975.17	5956.34	0.630189	2.5	6.71812	7.92055	5.35772	9.757	5.028	6.1	10.2914	11.7794	8.69017	13.732	6.088	407.213	117.914	3.45347	0.0815086	0.000242191	0
CASE_22	T7	29121186	92.7	13.0864	17.491	19.0184	19.1496	6.682	19.903	18.141	0.962842	0.334229	2750.3	2891.62	5641.92	0.404826	3.2	8.11418	9.34999	6.56476	10.405	4.66	5.5	9.96353	11.3913	8.37342	12.602	5.114	321.919	77.022	4.17958	0.0417151	0	0
CASE_23	T3	27306316	35.6	10.9296	15.5144	19.9865	20.1173	7.618	20.948	18.488	0.747865	0.496955	2780.95	3818.96	6599.91	0.361336	2.4	5.8016	6.7752	4.59831	7.727	4.478	5.9	9.60451	11.0809	7.86442	13.197	5.631	189.311	38.0817	4.97116	2.9054	0.171856	0
CASE_24	T9	49974719	35.4	13.9171	17.4252	18.8399	18.9223	9.532	19.501	18.117	0.886006	0.276272	2724.14	2555.88	5280.02	0.374985	1.6	7.50425	9.01072	1.85048	9.511	4.568	3.2	9.59242	11.0842	6.96951	11.89	5.188	158.805	31.9637	4.96829	0.299933	0	0
CASE_25	T2	46623290	32.5	13.0758	16.6933	19.4798	19.5879	9.04	20.566	18.353	0.896862	0.354823	3323.69	4023.34	7347.04	0.304136	2.5	5.78073	6.93898	4.5123	8.11	4.091	6.5	9.32483	10.7012	7.59594	11.969	5.042	173.956	28.99	6.00055	0.521142	0.000414003	0
CASE_26	T9	52989135	58.4	11.9169	17.1713	19.2283	19.3846	7.899	20.227	18.172	0.900546	0.410947	2868.23	2937.87	5806.11	0.393038	1.7	7.08307	8.30784	3.79104	9.086	5.238	3.2	8.8942	10.1838	6.95406	11.192	5.74	240.633	51.8796	4.6383	0.568323	0.000547618	0
CASE_27	T2	43481947	58.2	11.035	15.8485	19.5925	19.7612	5.793	20.446	18.177	0.873041	0.480066	3310.98	2842.41	6153.39	0.369409	2.2	6.01506	6.79927	4.74003	7.833	4.661	5.7	9.55854	10.5983	8.01757	12.258	5.804	244.793	53.3308	4.59008	1.14636	0.254904	0.000197257
CASE_28	T3	50409323	26.3	12.7242	16.3667	19.5688	19.691	8.796	20.332	18.352	0.856192	0.379622	3422.79	3379.33	6802.12	0.316302	2.2	6.03701	7.30811	4.37969	8.383	4.424	5.4	9.70906	11.4113	7.69199	12.883	5.459	142.406	24.5739	5.79502	0.490445	0.0124359	0
		AVG	51.4607	13.5038	17.0109	19.2976	19.4268	8.70796	20.2503	18.2875	0.901703	0.323752	2855.92	2978.36	6020.4	0.388728	2.50714	6.50686	7.85883	4.51811	9.03743	4.57764	5.06786	9.26318	10.8762	7.2619	12.2515	5.31343	195.975	44.4254	4.87018	0.443398	0.0240446	9.9592e-06
		SD	40.9181	1.40443	0.561922	0.35024	0.369184	1.44227	0.663116	0.141713	0.0660028	0.089522	610.236	676.563	608.569	0.082256	0.723053	0.786991	0.765664	0.92238	0.793516	0.602129	1.37738	0.703792	0.654448	0.859544	0.855963	0.639318	100.793	32.306	0.8553	0.608993	0.0612263	3.90932e-05
																																0.443398	0.0240446	9.9592e-06
																																0.608993	0.0612263	3.90932e-05

## Sheet: PO-PRO(C&T)
			PTV(V18=80%)										MU				Spinal cord						Spinal cord PRV						BODY			RING_15MM
			PTV volume (cm3)	D98% (Gy)	D90% (Gy)	D5% (Gy)	D2% (Gy)	Min. dose (Gy)	Max. dose (Gy)	Mean dose (Gy)	Conformity index (CI)	Homogeneity index (HI)	350	273	TOTAL	MCSv	Volume (cm3)	D0.35cc (Gy)	D0.035cc (Gy)	D1.2cc (Gy)	Max. dose (Gy)	Mean dose (Gy)	Volume (cm3)	D0.35cc (Gy)	D0.035cc (Gy)	D1.2cc (Gy)	Max. dose (Gy)	Mean dose (Gy)	V50% (cm3)	V100% (cm3)	Gradient index (GI)	V105% (cm3)	V110% (cm3)	V115% (cm3)
CASE_01	T4	22171298	0	-1.07376	-0.780617	0.636624	0.652192	-1.733	0.76	0.25	-0.167807	0.0878346	494.939	-512.441	-17.5016	0.00572386	0	0.114615	0.0830208	0.183645	0.074	0.046	0	-0.49752	-0.529122	-0.0558761	-0.796	-0.066	8.19922	6.5048	-0.985247	5.10225	1.27081	8.22597e-05
CASE_02	T11	46460040	0	0.3017	-0.162333	0.235581	0.23242	1.095	0.427	0.116	-0.0163446	-0.0052118	-386.951	-184.758	-571.709	0.0729655	0	1.55796	1.85093	1.171	1.904	0.788	0	1.47771	1.76084	1.3915	1.402	0.758	7.48114	0.649875	0.129443	0.00135203	0	0
CASE_03	T3	50323032	0	0.296385	-0.0491233	0.889352	0.89366	-1.06	0.948	0.494	-0.10369	0.0218149	-660.989	-598.513	-1259.5	0.104574	0	1.85791	2.78532	1.09177	3.321	1.041	0	1.8174	2.4771	1.17202	2.611	0.873	12.3965	4.3776	-0.260048	3.2309	1.01172	0.0840177
CASE_04	T9	35864046	0	0.087265	-0.29854	0.616359	0.660382	-0.257	0.652	0.29	-0.14359	0.0260055	-404.92	-285.075	-689.995	0.0576288	0	1.5161	2.28336	1.01351	2.432	0.649	0	1.52091	2.43773	1.13436	2.099	0.584	8.22886	5.47286	-0.655837	3.16221	0.426734	0
CASE_05	T5	53874647	0	0.708257	-0.336396	0.638455	0.666742	1.658	0.606	0.334	-0.0792009	-0.00800856	-391.736	-407.905	-799.641	0.0753512	0	1.5908	2.24477	0.109894	2.308	0.835	0	1.84606	2.04048	1.14185	1.576	0.777	3.42111	2.08706	-0.407103	1.09697	0.109791	0
CASE_06	T3	53863692	0	0.522503	0.133692	1.01782	1.00934	-0.979	1.256	0.59	-0.0578874	0.0152458	-421.082	-1047.3	-1468.38	0.0964103	0	1.87428	2.50819	0.984997	2.514	0.935	0	2.10936	2.35147	1.38043	1.762	0.845	-0.466042	0.906566	-0.370588	0.760462	0.182572	0.0020665
CASE_07	T7	52601978	0	0.0622542	-0.319503	0.600933	0.636066	-0.097	0.671	0.301	0.0140595	0.0263527	-2073.82	-297.448	-2371.27	0.123382	0	2.12784	2.1994	0.175418	1.747	1.304	0	1.76121	1.66135	1.7823	1.673	1.034	-4.99774	-0.466516	-0.100657	-0.234879	-0.0802435	-8.16006e-05
CASE_08	T4	28631332	0	0.598238	-0.478463	0.816578	0.930053	1.205	0.845	0.281	-0.0347732	0.0111799	-953.949	-709.233	-1663.18	0.224743	0	2.47721	2.91881	2.15491	2.927	2.129	0	2.2125	2.55787	1.83187	2.398	1.75	7.84459	5.25146	-0.0639622	1.44803	0.0909421	0
CASE_09	T12	48841708	0	-0.7944	-0.182569	0.389878	0.409893	-1.54	0.301	0.167	-0.0221358	0.0637882	-181.668	-1385.58	-1567.25	0.0979778	0	0.930235	0.611979	0.663207	0.221	0.571	0	0.829943	0.353569	0.62488	-0.137	0.524	-4.79067	1.21779	-0.201368	0.1968	-0.0592096	0
CASE_10	T4	52817968	0	1.15602	0.194044	0.733299	0.73353	-0.161	0.654	0.512	-0.0492467	-0.0326666	-648.039	-311.995	-960.034	0.095295	0	1.4552	1.9532	0.582799	2.114	0.917	0	2.02393	2.16819	1.30942	2.255	0.881	1.37155	0.966782	-0.144595	0.479261	0.0365137	0
CASE_11	T9	53072504	0	0.408944	-0.516886	0.693665	0.709491	-0.349	1.055	0.354	-0.11188	0.00846748	-179.028	-1149.58	-1328.6	0.101939	0	1.67083	1.98607	1.52441	2.497	0.974	0	1.35933	1.54683	1.31825	1.545	0.804	13.4939	8.14033	-0.500856	3.99678	0.136773	0
CASE_12	T7	53017312	0	-1.05318	-0.411498	0.294868	0.336783	-1.345	0.482	0.056	-0.115965	0.0754309	203.121	-808.126	-605.005	0.00864684	0	0.524235	0.844295	0.30526	1.089	0.158	0	0.126161	0.358171	0.440608	0.239	0.1	12.4348	3.37157	-0.401697	0.472045	0	0
CASE_13	T7	53208271	0	0.236186	-0.116858	0.584488	0.652045	0.339	0.59	0.212	-0.0270418	0.0186455	-632.2	-925.641	-1557.84	0.261104	0	2.61734	2.68497	0.164765	2.536	1.266	0	2.05776	2.05705	2.30886	2.023	1.106	32.3398	3.33379	0.174603	0.305769	0.0112188	0
CASE_14	T12	50150537	0	-0.3677	-0.162851	0.403462	0.441329	-0.656	0.808	0.138	-0.0592488	0.0426254	-116.761	-380.897	-497.659	0.0478814	0	1.00899	1.37763	0.527555	1.455	0.429	0	1.04852	1.10257	0.56765	0.836	0.363	12.9406	2.76676	0.00760149	0.852549	0.030413	0
CASE_15	T9	50568323	0	-0.706932	-0.284166	0.840901	0.862187	-0.512	0.621	0.4	-0.121604	0.0782868	-343.402	-925.499	-1268.9	0.0873718	0	1.59963	1.91928	0.315563	2.406	0.771	0	1.44707	1.95551	1.29387	1.992	0.627	12.8135	4.23498	-0.288974	2.57548	0.302591	0
CASE_16	T11	46634050	0	-0.22425	-0.309145	0.572868	0.596479	-0.612	0.842	0.236	-0.0611798	0.0394784	103.208	-946.455	-843.247	0.123688	0	0.850385	1.55623	0.615996	1.717	0.69	0	0.874205	1.40948	0.581673	1.651	0.529	31.591	4.31606	0.211623	0.750581	0.0174719	0
CASE_17	T11	53365011	0	0.0283833	-0.0543725	0.289437	0.345694	0.329	0.097	0.153	-0.0341978	0.0155757	-171.883	-47.1901	-219.073	0.0196178	0	0.971611	1.52831	0.229272	1.72	0.4	0	1.15342	1.50657	0.475015	1.411	0.359	0.810847	1.01695	-0.148723	0.302659	0.0017813	0
CASE_18	C2	40600321	0	0.136444	-0.268949	0.777983	0.846388	0.142	1.429	0.381	-0.0559266	0.0310888	-971.568	-253.193	-1224.76	0.113123	0	1.89602	2.08068	1.88191	2.408	1.191	0	1.38448	1.89053	1.38712	2.411	0.98	7.8806	2.46665	-0.0506903	0.889754	0.0507676	0
CASE_19	C1	40230119	0	-1.05478	-0.366263	0.495134	0.536879	-0.376	0.598	0.165	-0.0798059	0.0845467	-1412.71	-75.8242	-1488.53	0.0751598	0	1.51326	0.875163	0.726015	-0.337	0.736	0	0.903197	-0.394677	1.12076	-0.99	0.492	6.51922	1.31096	-0.0287628	0.421874	0.00320001	0
CASE_20	T7	49468492	0	0.601456	0.049575	0.492069	0.52548	1.141	0.554	0.278	-0.0590744	-0.00791145	-335.982	-524.43	-860.412	0.0559362	0	1.72171	2.42143	0.0299761	2.258	1.039	0	1.75541	1.96409	1.25969	1.636	0.862	8.00213	1.54235	-0.0457182	0.809038	0.00697474	0
CASE_21	T3	47461503	0	-0.00190909	-0.325334	0.753895	0.851543	-0.359	0.456	0.268	-0.0391307	0.0405736	-1015.13	-355.536	-1370.67	0.130829	0	1.77801	1.85659	1.72805	1.198	1.293	0	1.25167	0.928131	1.23378	0.837	0.968	15.9438	4.76138	-0.00407146	1.04208	0.0297567	0
CASE_22	T7	29121186	0	0.39417	-0.47897	0.419719	0.436418	-2.123	0.293	0.19	-0.106581	-0.00115958	-1014.25	-725.857	-1740.11	0.210393	0	2.46283	2.34149	2.10211	2.354	0.99	0	1.97944	1.70236	2.07794	1.401	0.853	32.3228	9.5871	-0.08945	1.52843	0.00457712	0
CASE_23	T3	27306316	0	1.3156	0.450944	1.41093	1.41862	-0.788	1.137	0.875	-0.163991	-0.0171364	-671.265	-829.444	-1500.71	0.157095	0	2.65342	3.44336	1.96405	3.661	1.745	0	2.48422	3.02422	2.11354	3.274	1.537	22.6676	10.6959	-0.625355	10.3992	6.83865	2.05701
CASE_24	T9	49974719	0	0.504511	-0.299451	0.553896	0.606587	0.685	0.511	0.292	-0.0986492	0.00116273	-479.317	-690.35	-1169.67	0.128671	0	2.12922	2.20705	-0.116068	2.299	0.973	0	1.70688	2.00106	1.91088	2.075	0.873	15.1843	4.00478	-0.13102	1.64663	0.031623	0
CASE_25	T2	46623290	0	0.449874	-0.170484	0.804862	0.826513	-1.308	0.615	0.441	-0.086748	0.0117145	-297.949	-956.804	-1254.75	0.0777011	0	1.26496	1.60057	0.752659	1.786	0.668	0	1.73488	2.17082	0.90475	2.282	0.635	-2.15398	3.10429	-0.647511	2.00125	0.470128	0
CASE_26	T9	52989135	0	1.10504	-0.532265	0.813224	0.810646	1.43	0.495	0.433	-0.175771	-0.0253876	-1018.49	-673.121	-1691.61	0.179609	0	2.78976	3.19906	0.482363	3.437	1.606	0	2.427	2.84861	2.47558	2.85	1.437	30.4154	12.5818	-0.433477	5.82717	0.771934	0.00307425
CASE_27	T2	43481947	0	0.549818	-0.133946	1.48299	1.52756	-2.601	1.655	0.822	-0.16653	0.0306924	-689.191	-763.266	-1452.46	0.165011	0	2.47139	3.07576	1.22977	3.08	1.338	0	2.06943	2.68624	1.70909	2.48	1.051	19.1379	12.5705	-0.585142	9.99165	4.20469	1.32181
CASE_28	T3	50409323	0	0.71556	-0.0148667	0.977285	1.00144	0.199	1.428	0.568	-0.105801	0.00371332	-965.952	-360.977	-1326.93	0.0768813	0	1.45967	2.03787	1.17394	2.111	0.995	0	1.61634	1.87671	1.07563	1.485	0.866	0.683266	3.46477	-0.691728	3.10785	1.0608	0.0584536
		AVG	0	0.175061	-0.222343	0.68702	0.71987	-0.308321	0.742357	0.34275	-0.083205	0.0227408	-527.137	-581.36	-1170.34	0.10624	0	1.67448	2.01696	0.848884	2.04418	0.945607	0	1.51718	1.7112	1.28455	1.58146	0.800071	11.1327	4.29425	-0.262118	2.22015	0.605821	0.125944
		SD	0	0.64017	0.246386	0.290728	0.289819	1.05674	0.36285	0.194043	0.0498751	0.0318365	526.053	364.665	502.326	0.060606	0	0.649324	0.770064	0.659348	0.938111	0.444918	0	0.649194	0.874259	0.592159	0.996398	0.384044	10.722	3.47474	0.291741	2.67474	1.453	0.445005

## Sheet: correlation
	C&T	Nomalrity	MU		MCSv
			r	p	r	p
Spinal cord	Volume (cm3)	X
	D0.35cc (Gy)	X	-0.679256	0.000105529	0.792556	2.1711e-06
	D0.035cc (Gy)	X	-0.503558	0.00693408	0.644226	0.000297607
	D1.2cc (Gy)	X	-0.349206	0.06917	0.379858	0.0470053
	Max. dose (Gy)	X	-0.393541	0.0391579	0.584018	0.00135098
	Mean dose (Gy)	X	-0.686371	8.40292e-05	0.790367	2.27434e-06
Spinal cord PRV	Volume (cm3)	X
	D0.35cc (Gy)	X	-0.532567	0.00401114	0.605364	0.000817013
	D0.035cc (Gy)	X	-0.287356	0.138003	0.460317	0.0145403
	D1.2cc (Gy)	X	-0.651888	0.0002399	0.780515	2.9155e-06
	Max. dose (Gy)	X	-0.275862	0.15501	0.54023	0.00344528
	Mean dose (Gy)	X	-0.634734	0.000285591	0.80416	2.52986e-07
	V50% (cm3)	X	-0.106185	0.589345	0.483853	0.00982026
	V100% (cm3)	X	-0.207991	0.286865	0.429666	0.0234073
	Gradient index (GI)	X	-0.044335	0.822619	0.208539	0.285576
Ring	V105% (cm3)	X	-0.0749863	0.703661	0.215654	0.26916
	V110% (cm3)	X	-0.00410565	0.983457	0.133297	0.498907
	V115% (cm3)	X	-0.0892218	0.651633	0.136921	0.4872
	L	Nomalrity	MU		MCSv
			r	p	r	p
EC	Volume (cm3)	X
	D1.5cc (Gy)	X	-0.675369	8.77518e-05	0.674384	9.05742e-05
	D0.5cc (Gy)	X	-0.548768	0.00239703	0.568966	0.00153912
	D0.1cc (Gy)	X	-0.534975	0.00319737	0.514778	0.00478071
	D0.035cc (Gy)	X	-0.537438	0.00303953	0.514286	0.0048265
	Max. dose (Gy)	X	-0.298066	0.116306	0.260131	0.172938
	Mean dose (Gy)	X	-0.801922	1.69773e-07	0.834196	1.88669e-08
EC PRV	Volume (cm3)	X
	D1.5cc (Gy)	X	-0.504926	0.00577095	0.528571	0.00364125
	D0.5cc (Gy)	X	-0.405911	0.0297779	0.438916	0.0180576
	D0.1cc (Gy)	X	-0.307389	0.104975	0.32266	0.088171
	D0.035cc (Gy)	X	-0.255172	0.180977	0.244828	0.199782
	Max. dose (Gy)	X	0.0349797	0.857042	-0.0246336	0.899067
	Mean dose (Gy)	X	-0.736298	5.28764e-06	0.773987	8.42561e-07
	V50% (cm3)	X	-0.147783	0.442586	0.261576	0.169987
	V100% (cm3)	X	-0.635961	0.000286205	0.612808	0.000533426
	Gradient index (GI)	X	0.554953	0.00178076	-0.323312	0.0871189
Ring	V105% (cm3)	X	-0.716749	2.08975e-05	0.600985	0.000720161
	V110% (cm3)	X	-0.696939	2.66377e-05	0.561609	0.00152404
	V115% (cm3)	X	-0.456946	0.0127047	0.349694	0.0629527
